# Supplementary material for: QTL Mapping of Kernel Number-Related Traits and Validation of One Major QTL for Ear Length in Maize
Source: PLoS One. 2016 May 13;11(5):e0155506. doi: 10.1371/journal.pone.0155506 (PMC4866764; doi:10.1371/journal.pone.0155506)
Supplement: S2 Table — (XLSX) [file pone.0155506.s002.xlsx]

## Sheet: Sheet1
S2 Table Performance of hybrids and effect value of the combining ability of two near isogenic lines
Traits	Parents	Hengbai522	Dong46	Qi319	Yu87-1	H21	Zheng58	Mean±sd	gĉa
EL(cm)	W138TY6	15.86±0.34	15.79±0.61	16.47±0.48	16.77±0.58	16.20±0.65	17.30±0.41	16.39±0.52	-0.76
	W138	16.65±0.42	17.51±0.53	17.93±0.53	17.80±0.54	18.90±0.51	18.79±0.52	17.93±0.77	0.76
KNR	W138TY6	36.85±0.80	40.46±0.97	43.91±0.83	43.93±0.83	41.54±0.66	39.58±0.90	41.04±2.48	-1.42
	W138	39.73±0.85	43.18±0.87	46.17±0.94	46.85±0.89	45.91±0.83	41.50±0.71	43.89±2.63	1.42
ERN	W138TY6	10.40±0.83	13.33±0.98	12.67±0.98	12.83±1.03	11.86±1.23	11.67±0.78	12.13±0.96	0.05
	W138	10.57±0.94	12.67±0.98	13.23±0.99	12.62±0.99	11.64±1.21	11.40±0.97	12.02±0.90	-0.05
EW(g)	W138TY6	140.78±4.09	139.32±3.30	144.12±4.19	147.98±6.58	138.74±4.82	126.24±3.92	139.53±6.73	-4.31
	W138	149.14±4.73	148.37±3.89	145.13±5.76	167.07±5.33	146.66±5.73	132.54±5.70	148.15±10.12	4.31
	EL: Ear length; KNR: Kernel number per row; ERN: Ear row number; EW: Ear weight
	sd: standard deviation
	gĉa: effect value of the generate combining ability
